# Supplementary material for: Genetic structure of Rattus rattus populations in an endemic plague focus in Madagascar: Implications for rodent surveillance and management
Source: PLoS One. 2026 Jul 13;21(7):e0334819. doi: 10.1371/journal.pone.0334819 (PMC13362129; doi:10.1371/journal.pone.0334819)
Supplement: S1 Table — This table lists the microsatellite markers used in this study, including forward and reverse primer sequences with their associated fluorescent dyes, expected fragment sizes (in base pairs: bp), and pooling groups (Marker ID pooling) used for multiplex PCR amplification. (XLSX) [file pone.0334819.s001.xlsx]

## Sheet: Feuil1
Marker	Forward primer (5’–3’) + Dye	Reverse primer (5’–3’)	Size (bp)	Marker ID pooling
Rr21	AGTCAGTGTGGAGCAGGCA (FAM)	GAGAAATTCAAACCTCAACTGC	207	1
Rr54	AGCCACTGCGACAGAAAGC (FAM)	CATTAGCAAGCCTTCCTGGAG	324	2
Rr68	GACTTCCTATCCAGACAGAG (FAM)	CTGAAGCTATAAAGTGAGATCTA	106	2
D18R75	CACACTCAGGTGGAAAAGCA (FAM)	ACCCACATTGAACAGAACCA	184	4
D10R20	AGTGATTGCCATACCTGCCT (VIC)	GAAATGGCCAGGATAAACCA	129	1
D11M5	CAGCTCTAATTCCAGAAAGGTTT (VIC)	GAATCGATTGACAGATGTCTGTG	250	3
D7R13	GACTTCTGCTACACGCCACA (VIC)	CAGCCCTAGAAGGAAATGCA	162	2
Rr93	GAAAGATCATTTCCTGGACC (VIC)	GGAGCTGGTTCTCTACATCC	300	2
Rr107	CTGACAAAGGCAGCCAGTG (PET)	CATCTGGATGTCTGCAGGATG	275	1
Rr14	CTGGCTGGGACAGTGGAG (PET)	CGTCATCACTTCTCAGGACAG	107	3
Rr17	CGTGTGGCATAGGTGAAGG (PET)	TGCAGGAAACTGGTAGGACA	222	3
Rr22	CCGTAAGTAGAAGCTGGTTGAG (PET)	CTGGTCCTTCTGAGGCTCTCT	337	2
Rr67	CATCCTGTGACCTTGAAGTG (PET)	ACATGTAAGGCAGAGGATGG	175	3
D11R56	GCCAAGTCTTTTCAAGTGCG (NED)	ATGCCCACACATGAGTGAAA	195	1
D16R81	GAGCCTTAGCACAGTGGCTT (NED)	GGCCCACATGTGCATGTATA	153	2
D5R83	ATGGAACACGATACTGCGAG (NED)	CCAGCAGTGTGAGCATGAAT	308	1
D2M14	ATGAGAGGTCAAAGCTTCTCA (NED)	AGACCTGGGACAGGGTCCT	80	3
Rr114	GCTGTGGCTAGAATCCAAGG (NED)	ATGAGGCCTGTGGACGGTA	356	1
