# Supplementary material for: Genetic structure of Rattus rattus populations in an endemic plague focus in Madagascar: Implications for rodent surveillance and management
Source: PLoS One. 2026 Jul 13;21(7):e0334819. doi: 10.1371/journal.pone.0334819 (PMC13362129; doi:10.1371/journal.pone.0334819)
Supplement: S2 Table — This table provides all pairwise FST values between subpopulations sampled inside houses and outside villages as two diagonal matrices. Significant values according to the pairwise differentiation test performed in FSTAT are indicated in bold. (XLSX) [file pone.0334819.s002.xlsx]

## Sheet: Pairwise FST
Genetic differentiation (Pairwise FST) between subpopulations sampled inside houses														Distribution of pairwise FST values from inside houses and outside villages subpopulations
	ABK_S2019	ANK_S2019	KIA_S2019	KIA_S2020	ANK_S2020	AMB_S2019	AMB_S2020	TLA_S2019	TLA_S2020	ANT_S2019
ABK_S2019	0.0000
ANK_S2019	0.0429	0.0000
KIA_S2019	0.0600	0.0716	0.0000
KIA_S2020	0.0597	0.0818	0.0348	0.0000
ANK_S2020	0.0279	0.0242	0.0428	0.0517	0.0000
AMB_S2019	0.0461	0.0555	0.0519	0.0498	0.0285	0.0000
AMB_S2020	0.0648	0.0765	0.0731	0.0764	0.0591	0.0275	0.0000
TLA_S2019	0.0157	0.0536	0.0448	0.0473	0.0167	0.0237	0.0567	0.0000
TLA_S2020	0.0324	0.0650	0.0459	0.0589	0.0238	0.0396	0.0656	0.0122	0.0000
ANT_S2019	0.0526	0.0748	0.0568	0.0305	0.0431	0.0402	0.0741	0.0347	0.0593	0.0000
Genetic differentiation (Pairwise FST) between subpopulations sampled outside villages
	ANK_S2019	AMB_S2019	AMB_S2020	ABK_S2019	ABK_S2020	KIA_S2019	ANT_S2019	TLA_S2019	ANK_S2020	KIA_S2020	ANT_S2020	TLA_S2020
ANK_S2019	0.0000
AMB_S2019	0.0327	0.0000
AMB_S2020	0.0356	0.0057	0.0000
ABK_S2019	0.0282	0.0219	0.0173	0.0000
ABK_S2020	0.0341	0.0205	0.0249	0.0011	0.0000
KIA_S2019	0.0369	0.0181	0.0155	0.0218	0.0268	0.0000
ANT_S2019	0.0266	0.0204	0.0202	0.0125	0.0156	0.0182	0.0000
TLA_S2019	0.0343	0.0257	0.0299	0.0268	0.0184	0.0211	0.0351	0.0000
ANK_S2020	0.0141	0.0415	0.0423	0.0338	0.0370	0.0397	0.0393	0.0335	0.0000
KIA_S2020	0.0301	0.0196	0.0179	0.0198	0.0218	-0.0012	0.0063	0.0226	0.0414	0.0000
ANT_S2020	0.0172	0.0186	0.0193	0.0114	0.0146	0.0215	-0.0016	0.0281	0.0332	0.0043	0.0000
TLA_S2020	0.0181	0.0126	0.0191	0.0135	0.0091	0.0251	0.0238	0.0079	0.0281	0.0232	0.0164	0.0000
	ANK: Ankazobe_I
	AMB: Ambohitromby
	ABK: Ambolotarakely
	KIA: Kiangara
	ANT: Antakavana
	TLA: Talata-Angavo
	Significant values according to the pairwise differentiation test performed in FSTAT are indicated in bold.
